# Supplementary material for: Super-enhancer-associated LINC00963 promotes metastasis of gastric cancer through epithelial-mesenchymal transition
Source: PLoS One. 2025 Sep 18;20(9):e0332396. doi: 10.1371/journal.pone.0332396 (PMC12445500; doi:10.1371/journal.pone.0332396)
Supplement: S4 Appendix — (ZIP) [file pone.0332396.s004.zip]

Archive with 10 entries (10 files):
- minimal data set/Figure 2E Original plotting data.pzfx
- minimal data set/Figure 3 (D-F) Original plotting data.pzfx
- minimal data set/Figure 3C Original plotting data.pzfx
- minimal data set/Figure 4B Original plotting data.pzfx
- minimal data set/Figure 4D-E Original plotting data.pzfx
- minimal data set/Figure 5B-C Original plotting data.pzfx
- minimal data set/Figure 6B Original plotting data.pzfx
- minimal data set/Figure 6D Original plotting data.pzfx
- minimal data set/Figure 6F Original plotting data.pzfx
- minimal data set/Figure 6G Original plotting data.pzfx
